# Supplementary material for: Bean and Pea Plastoglobules Change in Response to Chilling Stress
Source: Int J Mol Sci. 2021 Nov 2;22(21):11895. doi: 10.3390/ijms222111895 (PMC8584975; doi:10.3390/ijms222111895)
Supplement: Supplementary file 1 [file ijms-22-11895-s001.zip]

Archive with 1 entries (1 files):
- ijms-1403336-supplementary.pdf
